# Supplementary material for: Differential adhesion during development establishes individual neural stem cell niches and shapes adult behaviour in Drosophila
Source: PLoS Biol. 2023 Nov 9;21(11):e3002352. doi: 10.1371/journal.pbio.3002352 (PMC10635556; doi:10.1371/journal.pbio.3002352)
Supplement: S1 Data — (XLSX) [file pbio.3002352.s015.xlsx]

## Sheet: Supp. Fig. 2
Type II control HS 2h ALH48 18°C
	# chambers						Total # chamber		Total # colours
CB	1 colour	2 colours	3 colours	4 colours	Not marked
1	7						7		7
2	7						7		7
2bis	7						7		7
3	7	1					8		9
4	7				1		8		8
5	8						8		8
6	6						6		6
7	6	1					7		8
SUM	1	2	3	4	0
	55	2	0	0	1
Type II Brat HS 2h ALH48 18°C
Sample	# chambers						Total # chamber		Total # colours
CB	1 colour	2 colours	3 colours	4 colours	Not marked
1	3	2	1	1			7		14
2	3	3	2				8		15
3	3	3			1		7		10
4	4	1		1			6		10
5	3	3					6		9
6	2	4					6		10
7	5	2					7		9
8	3	2	2	1			8		17
2bis	2	1	4				7		16
SUM	1	2	3	4	0
	28	21	9	3	1
Type II Brat No HS
Sample	# chambers						Total # chamber		Total # colours
CB	1 colour	2 colours	3 colours	4 colours	Not marked
1	3	2	1	1			7		14
2	3	3	2				8		15
3	3	3			1		7		9
4	4	1		1			6		10
1			1	5	1		6		23
3		2	3	3			8		25
4	1		1	4			6		20
5	1	1	3	3			8		24
SUM	1	2	3	4	0
	15	12	11	17	2

## Sheet: Fig. 3C and 5G
NSC lineage encasing
	VNC	# NSC lineages	# 2 colours	# 3 colours	# 4 colours		Total events	Total NSCs not indiv. Encased	% not encased
Control	1	161	0				0	0	0
	2	160	0				0	0	0
	3	155	0				0	0	0
	1	157	1				1	2	1.27389
	2	164	0				0	0	0
	3	159	1				1	2	1.25786
	4	161	1				1	2	1.24224
	5	167	0				0	0	0
PTEN	1	158	1				1	2	1.26582
	2	160	2				2	4	2.5
	1	162	2				2	4	2.46914
	2	157	2				2	4	2.54777
	3	163	0				0	0	0
PTEN + shg RNAi	3	163	4				4	8	4.90798
	4	162	4				4	8	4.93827
	5	159	1				1	2	1.25786
	8	166	0				0	0	0
	1	155	4				4	8	5.16129
	2	160	4		1		5	12	7.5
	4	164	2				2	4	2.43902
	6	164	1				1	2	1.21951
	7	167	2	1			3	7	4.19162
	3	162	3	1			4	9	5.55556

## Sheet: Fig. 3F
COIN FLP clones
CONTROL clones						PTEN clones
VNC	Clone	Clone volume (um3)	#NSCs in clone	Non-encased NSCs		VNC	Clone	Clone volume (um3)	#NSCs in clone	Non-encased NSCs
1	a	994000000	8	0		1	a	155000000	0	0
	b	808000000	9	0			b	42992733	0	0
3	a	590000000	6	0			c	30420514	0	0
	b	756000000	5	0		2	a	280000000	1	0
	c	4.81e+08	3	0			b	215000000	0	0
4	a	466000000	7	0		4	a	204000000	1	0
1b	a	8.04e+08	8	0			b	80126145	0	0
	b	173000000	2	0		1b	a	200000000	1	0
4b	a	1560000000	5	0			b	1.11e+08	2	0
	b	589000000	6	0		2b	a	262000000	2	0
1c	a	650000000	10	0			b	362000000	4	0
	b	1090000000	8	0		1c	a	1.16e+08	1	0
	c	190000000	3	0			b	301000000	0	0
	d	177000000	2	0		3c	a	227000000	1	0
							b	39799344	0	0
							c	34676546	0	0
						5c	a	108000000	1	0
							b	4.19e+08	3	0

## Sheet: Supp. Fig. 3B and 5C
NSC lineage encasing
	VNC	# NSC marked lineages	# 1 NSC	# > 1 NSC	% not encased
Control	1	95	59	36	37.8947
	1	75	41	34	45.3333
	2	123	83	40	32.5203
	3	117	71	46	39.3162
	4	120	75	45	37.5
	5	121	83	38	31.405
	1	53	31	22	41.5094
	2	54	42	12	22.2222
	3	68	51	17	25
PTEN	1	118	32	86	72.8814
	2	75	34	41	54.6667
	3	115	36	79	68.6957
	4	104	36	68	65.3846
	1	66	8	58	87.8788
	2	66	18	48	72.7273
	3	49	14	35	71.4286
	4	74	9	65	87.8378
	5	61	8	53	86.8852
	6	64	9	55	85.9375
PTEN + shg RNAi	1	90	16	74	82.2222
	2	87	17	70	80.4598
	1	83	20	63	75.9036
	2	85	36	49	57.6471
	3	120	69	51	42.5
	4	104	42	62	59.6154

## Sheet: Supp. Fig. 3C
COIN FLP clones
CONTROL clones						REAPER clones
VNC	Clone	Clone volume (um3)	#NSCs in clone	Non-encased NSCs		VNC	Clone	Clone volume (um3)	#NSCs in clone	Non-encased NSCs
1	a	211000000	3	0		1	a	69508692	0	0
	b	265000000	1	0			b	7630352	0	0
	c	102000000	6	0			c	5522199	0	0
	d	206000000	3	0			d	38341975	0	0
1	a	152000000	8	0		1b	a	9979474	0	0
	b	125000000	6	0			b	7963125	0	0
2	a	160000000	4	0			c	3757502	0	0
1	a	157000000	1	0			d	3249889	0	0
	b	1.12e+08	7	0		1c	a	2412829	0	0
	c	521000000	10	0		2c		6067881	0	0
2	a	152000000	4	0		4c	a	17282916	0	0
	b	125000000	6	0

## Sheet: Fig. 4F and 6E
NSC lineages encasing
	VNC	# NSC lineages	#2 colours	#3 colours	#4 colours	#5 colours	#6 colours	#7 colours	#8 colours			Total events	Total NSCs not indiv. Encased	% not encased
wor > w	1	157	0	0	0							0	0	0
	2	155	0	0	0							0	0	0
	3	162	0	0	0							0	0	0
	4	154	0	0	0							0	0	0
	5	161	0	0	0							0	0	0
	6	160	1	0	0							1	2	1.25
	7	158	0	0	0							0	0	0
	8	161	0	0	0							0	0	0
wor > shg RNAi	1	159	0	0	0							0	0	0
	2	161	0	0	0							0	0	0
	3	160	1	0	0							1	2	1.25
	4	160	0	0	0							0	0	0
	5	156	0	0	0							0	0	0
	6	163	0	0	0							0	0	0
	7	157	0	0	0							0	0	0
	8	161	0	0	0							0	0	0
	9	156	0	0	0							0	0	0
wor > nrxIV RNAi	1	161	7	2	4							13	36	22.3602
	2	156	3	2	1	1		0	1			8	29	18.5897
	3	157	5	1	1					1 of 12		8	29	18.4713
	4	150	5	2	1		1	1				10	33	22
	5	162	4	2	1	3						10	33	20.3704
	6	159	3	2	3	2	1	1				12	47	29.5597
	7	155	4		1	1	1		1			8	31	20
	8	161	4	2	1	1		1				9	30	18.6335
	9	164	4	1	2	2	1					10	35	21.3415
	10	157	4	2	1	1		1				9	30	19.1083
	11	156	2	2	3							7	22	14.1026

## Sheet: Supp. Fig. 4E
Ecad::GFP levels
wor > w							wor > shg RNAi KK103962
VNC	Sum Nrx-IV stainings	Normalized to control mean					VNC	Sum Nrx-IV stainings	Normalized to control mean
1	1220000000	1.22367					1	2.61101e+08	0.261886
3	957000000	0.95988					2	2.71462e+08	0.272279
4	869000000	0.871615					3	2.27945e+08	0.228631
5	908000000	0.910732					4	2.50739e+08	0.251494
6	958000000	0.960883					5	2.59028e+08	0.259808
7	1.07e+09	1.07322					6	3.37773e+08	0.338789
							7	3.85434e+08	0.386594
							8	2.46595e+08	0.247337
	997000000	1						2.8001e+08	0.280852
wor > w							wor > shg RNAi GD27082
VNC	Sum Nrx-IV stainings	Normalized to control mean					VNC	Sum Nrx-IV stainings	Normalized to control mean
1	405000000	0.915107					2	126000000	0.2847
2	751000000	1.6969					3	131000000	0.295997
6	487000000	1.10039					4	1.1e+08	0.248547
7	4.06e+08	0.917366					5	121000000	0.273402
9	604000000	1.36475					6	125000000	0.28244
10	379000000	0.856359					7	163000000	0.368302
11	4.23e+08	0.955778					8	186000000	0.420271
12	394000000	0.890252					9	119000000	0.268883
	4.42571e+08	1						135125000	0.305318

## Sheet: Fig. 5E
NSC encasing
	VNC	# NSC	# 2 NSCs	# 3 NSCs		Total NSCs not indiv. Encased	% not encased
cyp > w	VNC 1	155				0	0
	VNC 2	165				0	0
	VNC 3	159				0	0
	VNC 4	162				0	0
	VNC 5	164				0	0
	VNC 6	160				0	0
	VNC 7	162				0	0
cyp > shg	VNC 1	155				0	0
	VNC 2	163				0	0
	VNC 3	164				0	0
	VNC 4	159				0	0
	VNC 5	157				0	0
	VNC 6	153				0	0

## Sheet: Supp. Fig. 6C
Nrx-IV::GFP levels (um3)
wor > w					wor > nrx-IV RNAi
VNC	Sum Nrx-IV stainings	Normalized to control mean			VNC	Sum Nrx-IV stainings	Normalized to control mean
2	23000000000	0.732873			1	10000000000	0.31864
3	33800000000	1.077			2	15500000000	0.493893
4	41800000000	1.33192			3	16900000000	0.538502
5	27700000000	0.882634			4	15600000000	0.497079
3 of 211118	3.03e+10	0.965481			5	10000000000	0.31864
2 of 211118	31700000000	1.01009			6	15300000000	0.48752
					7	8330000000	0.265428
	3.13833e+10	1				14500000000	0.462029

## Sheet: Fig. 7D
NSC lineages encasing
	VNC	# NSC lineages	# 2 colours	# 3 colours	# 4 colours	# 5 colours	# 6 colours	# 7 colours	# 8 colours	# 9 colours	# > 9	Total events	Total NSCs not indiv. Encased	% not encased
cyp > wrapper RNAi	1	163	3	3		1	1	1				9	33	20.2454
	2	165	3		2		1	1	1			8	35	21.2121
	3	159	1	1	3		2			1		7	38	23.8994
	4	158	3	1	3	2						9	31	19.6203
	6	164	1	4	1	1	1					8	29	17.6829
	7	166	5	3		2			1			11	37	22.2892
	8	164	5	2		3		1	1	1		12	55	33.5366
	9	159	1	1	3		1	1			1 of 12	8	42	26.4151
	10	160	1		1		2		2	1		6	43	26.875
	11	162	2			3	2	1		1		8	47	29.0123
	13	163	2		1	1	1	1	1		1 of 10	8	44	26.9939
	14	157			2	1	1	1				5	26	16.5605
cyp > w	1	157											0	0
	2	162											0	0
	3	163											0	0
	4	158											0	0
	5	166	1										2	1.20482
	6	156											0	0
	7	164											0	0
	8	162											0	0
	9	166											0	0
	10	157											0	0

[truncated: 18 more sheets: Fig. 7F, Fig. 7H, Supp. 7B, Supp. 7E, Fig. 8E, Supp. Fig. 8B, Fig. 9F, Fig. 9I, Supp. Fig. 9D, Supp. Fig. 9F, Fig. 10E-F, Fig. 10J-K, Supp. Fig. 10A-B, Supp. Fig. 10C-E, Supp. Fig. 10G, Supp. Fig. 10J, L, Fig. 11 & Supp. Fig. 11, Supp. Fig. 12]
